# Supplementary material for: Curving expectations: The minimal impact of structural curvature in biological puncture mechanics
Source: Sci Adv. 2024 Aug 14;10(33):eadp8157. doi: 10.1126/sciadv.adp8157 (PMC11323891; doi:10.1126/sciadv.adp8157)
Supplement: Supplementary file 2 — Table S2 [file sciadv.adp8157_table_s2.zip]

Archive with 1 entries (1 files):
- adp8157_table_s2.xlsx
