# Supplementary material for: Curving expectations: The minimal impact of structural curvature in biological puncture mechanics
Source: Sci Adv. 2024 Aug 14;10(33):eadp8157. doi: 10.1126/sciadv.adp8157 (PMC11323891; doi:10.1126/sciadv.adp8157)
Supplement: Supplementary file 2 — Table S2 [file sciadv.adp8157_table_s2.zip › adp8157_table_s2.xlsx]

## Sheet: Sheet1
Table S2 Structural curvature measurements of different biological puncture tools
No.	Family	Species	Common name	Source type	Source	Specimen ID	Puncture tool type	Degree of curvature Θ
1	Cactaceae	Pereskia grandifolla	Rose cactus	Museum	San Diego Botanical Garden		Cactus spine	0
2	Cactaceae	Opuntia polyacantha	Prickly pear	Museum	San Diego Botanical Garden		Cactus spine	0
3	Cactaceae	Cylindropuntia fulgida	Jumping cholla	Image	Crofts and Anderson 2018 (18)		Cactus spine	0
4	Dasyatidae	Hypanus americanus	Southern stingray	Scan	J Chabain unpublished data		Stingray barb	0
5	Potamotrygonidae	Plesiotrygon iwame	Long-tailed river stingray	Scan	J Chabain unpublished data		Stingray barb	0
6	Gymnuridae	Gymnura atlavela	Spiny butterfly ray	Scan	J Chabain unpublished data		Stingray barb	0
7	Conidae	Conus eburneus	Ivory cone	Image	Kohn et al 1999 (46)		Cone snail harpoon	0
8	Conidae	Conus catus	Cat cone	Image	Kohn et al 1999 (46)		Cone snail harpoon	0
9	Conidae	Conus abbreviatus	Abbreviated cone	Image	Kohn et al 1999 (46)		Cone snail harpoon	16.5021
10	Conidae	Conus acutangulus	Sharp angled cone	Image	Kohn et al 1999 (46)		Cone snail harpoon	20.2445
11	Ichneumonidae	Buathra laborator	Parasitoid wasp	Museum	INHS	INHS208583	Wasp/bee stinger	0
12	Ichneumonidae	Apsilops hiritior	Parasitoid wasp	Museum	INHS	INHS207205	Wasp/bee stinger	0
13	Ichneumonidae	Ischnus cincteps	Parasitoid wasp	Museum	INHS	INHS176781	Wasp/bee stinger	0
14	Apidae	Apis cerana Fabricius	Honey bee	Image	Zhao et al 2015 (16)		Wasp/bee stinger	0
15	Ampulicidae	Ampulex compressa	Parasitoid jewel wasp	Image	Gal et al 2014 (47)		Wasp/bee stinger	2.442
16	Vespidae	Polistes sp.	Paper wasp	Image	Zhao et al 2015 (16)		Wasp/bee stinger	21.35
17	Alligatoridae	Caiman yacare	Yacare caiman	Scan	MorphoSource.org	M 000394951	Crocodile tooth	19.1417
18	Alligatoridae	Alligator mississippiensis	American alligator	Scan	MorphoSource.org	M 000072946	Crocodile tooth	21.9129
19	Gavialidae	Gavialis gangeticus	Gharial	Scan	MorphoSource.org	M 000039872	Crocodile tooth	24.3459
20	Crocodylidae	Crocodylus niloticus	Nile croc	Scan	MorphoSource.org	M 000351537	Crocodile tooth	27.2817
21	Cynodontidae	Hydrolycus armatus	Back-tailed payara	Scan	MorphoSource.org	m 000097833	Ray-finned fish tooth	0
22	Cynodontidae	Cynodon gibbus	Snub-nosed payara	Scan	MorphoSource.org	m 000097836	Ray-finned fish tooth	0
23	Gempylidae	Thyrsites atun	Snake mackeral	Scan	MorphoSource.org	m 000344557	Ray-finned fish tooth	16.2462
24	Sphyraenidae	Sphyraena guachancho	Guanchanche barracuda	Museum	FMNH	FMNH121442	Ray-finned fish tooth	16.2676
25	Alepisauridae	Alepisaurus ferox	Lancet	Museum	FMNH	FMNH51359	Ray-finned fish tooth	22.5023
26	Lepisosteidae	Atractosteus spatula	Gar	Museum	FMNH	FMNH51333	Ray-finned fish tooth	26.1845
27	Sparidae	Acanthopagrus butcheri	Black bream	Scan	MorphoSource.org	m 000344563	Ray-finned fish tooth	36.9443
28	Serrasalmidae	Pygocentrus nattereri	Red-bellied pirhana	Scan	MorphoSource.org	m 000029888	Ray-finned fish tooth	40.8604
29	Sciaenidae	Argyrosomus japonicus	Japanese meagre	Scan	MorphoSource.org	m 000344569	Ray-finned fish tooth	50.2244
30	Monodontidae	Monodon monoceros	Narwhal	Scan	MorphoSource.org	m 000343755	Tusk	0
31	Odobenidae	Odobenus rosmarus	Walrus	Scan	MorphoSource.org	m 000344526	Tusk	38.8451
32	Elephantinae	Loxodonta africana	African elephant	Scan	MorphoSource.org	m 000344343	Tusk	56.8557
33	Dasyuridae	Sarcophilus harrisii	Tasmanian devil	Scan	MorphoSource.org	m 000344360	Canine tooth	10.6589
34	Felidae	Panthera pardus	African leopard	Image	Christiansen 2007 (48)	CN3980	Canine tooth	12.6729
35	Phyllostomidae	Macrotus californicus	California leaf nose	Scan	MorphoSource.org	m 000036440	Canine tooth	14.6069
36	Felidae	Panthera uncia	Snow leopard	Image	Christiansen 2007 (48)	CN4321	Canine tooth	15.4855
37	Felidae	Panthera onca	Jaguar	Image	Christiansen 2007 (48)	CN5659	Canine tooth	17.368
38	Felidae	Lynx rufus	Bobcat	Museum	INHS	INHS59275	Canine tooth	20.3898
39	Megadermatidae	Megaderma lyra	Lesser false vampire	Scan	MorphoSource.org	m 000036444	Canine tooth	21.7318
40	Hyaenidae	Crocuta crocuta	Spotted hyena	Scan	MorphoSource.org	m 000505996	Canine tooth	23.6473
41	Delphinidae	Orcinus orca	Orca	Scan	MorphoSource.org	m 000423539	Canine tooth	24.907
42	Felidae	Puma concolor	Puma	Image	Christiansen 2007 (48)	CN1451	Canine tooth	26.1064
43	Felidae	Panthera Leo	Lion	Scan	MorphoSource.org	m 000507404	Canine tooth	26.6123
44	Hyaenidae	Hyaena hyaena	Stripped hyena	Scan	MorphoSource.org	m 000505916	Canine tooth	30.8797
45	Felidae	Panthera tigris	Tiger	Scan	MorphoSource.org	m 000344296	Canine tooth	31.2001
46	Canidae	Canis familiaris	Chow	Museum	INHS	INHS15585	Canine tooth	32.3373
47	Ursidae	Ursus maritimus	Polar bear	Scan	MorphoSource.org	m 000507339	Canine tooth	32.7219
48	Mephitidae	Mephitis mephitis	Striped Skunk	Museum	INHS	INHS206	Canine tooth	32.8329
49	Tayassuidae	Pecari angulatus	Pecari	Museum	INHS	INHS665	Canine tooth	33.4806
50	Pteropodidae	Pteropus neohibernicus	Great flying fox	Scan	MorphoSource.org	m 000041438	Canine tooth	36.8248
51	Felidae	Neofelis nebulosa	Clouded leopard	Image	Christiansen 2007 (48)	CN35	Canine tooth	37.8152
52	Ursidae	Ursus arctos	Grizzly bear	Scan	MorphoSource.org	m 000009404	Canine tooth	38.5094
53	Canidae	Canis lupus	Wolf	Museum	INHS	INHS1148	Canine tooth	38.7776
54	Mustelidae	Lutra canadensis	River otter	Museum	INHS	INHS215	Canine tooth	43.1713
55	Canidae	Canis latrans	Coyote	Museum	INHS	INHS 163 (402)	Canine tooth	49.1703
56	Felidae	Felis concolor	Cougar	Museum	INHS	INHS658	Canine tooth	50.8096
57	Cervidae	Muntiacus sp	Barking deer	Scan	MorphoSource.org	m 000349144	Canine tooth	55.1241
58	Phyllostomidae	Desmodus rotundus	Vampire bat	Scan	MorphoSource.org	m 000396811	Canine tooth	56.2737
59	Phocidae	Mirounga angustirostris	Northern elephant seal	Scan	MorphoSource.org	m 000075458	Canine tooth	58.0947
60	Canidae	Vulpes fulva	Red fox	Museum	INHS	INHS1050	Canine tooth	61.8433
61	Rosaceae	Rosa arvensis	Field rose	Image	Gallenmuller et al 2015 (3)		Rose prickle	12.412
62	Rosaceae	Rosa sp	Rose	Scan	MorphoSource.org	m 000344132	Rose prickle	16.9637
63	Rosaceae	Rosa arvensis ‘Splendens'		Image	Gallenmuller et al 2015 (3)		Rose prickle	65.886
64	Formicidae	Eciton burchellii	Army ant	Museum	AntWeb.org	CASENT0009221	Ant mandible	0
65	Formicidae	Strumigenys bibiolona	Trap-jaw ant	Museum	AntWeb.org	CASENT0005493	Ant mandible	32.0672
66	Formicidae	Adetomyrmma venatrix	Dracula ant	Museum	AntWeb.org	CASENT0703569	Ant mandible	34.7381
67	Formicidae	Stigmatomma pallipes	Vampire ant	Scan	MorphoSource.org	m 000053854	Ant mandible	71.938
68	Araneidae	Araneus diadematus	Cross orbweaver	Image	Schofield et al 2021 (22)		Spider fang	79.518
69	Trechaleidae	Cupiennius salei	Wandering spider	Image	Politi et al 2012 (19)		Spider fang	86.818
70	Trechaleidae	Cupiennius salei	Wandering spider	Image	Bar-On et al 2014 (23)		Spider fang	90
71	Viperidae	Crotalus atrox	Western diamondback rattlesnake	Museum	FMNH	FMNH31010	Snake fang	20.0768
72	Atractaspididae	Atractaspis aterrima	Slender burrowing asp	Image	Kundanati et al 2020 (49)		Snake fang	31.537
73	Viperidae	Agkistrodon piscivorous	Cotton mouth	Museum	FMNH	FMNH21636	Snake fang	32.7731
74	Elapidae	Naja nivea	Cape cobra	Image	du Plessis et al 2018 (50)		Snake fang	36.86
75	Elapidae	Naja nivea	Cape cobra	Image	Broeckhoven & Plessis 2017 (51)		Snake fang	38.454
76	Atractaspididae	Atractaspis bibronii	Stiletto snake	Scan	du Plessis et al 2018 (50)		Snake fang	41.168
77	Viperidae	Bitis arietans	Puff adder	Image	Kundanati et al 2020 (49)		Snake fang	80.123
78	Viperidae	Vipera berus	Common European adder	Scan	du Plessis et al 2018 (50)		Snake fang	87.984
79	Viperidae	Bitis gabonica	Gaboon viper	Image	Palci et al 2021 (52)		Snake fang	88.514
80	Viperidae	Bitis atropos	Berg adder	Scan	du Plessis et al 2018 (50)		Snake fang	98.406
81	Buthidae	Microbuthus fagei	Scorpion	Scan	Meijden & Kleinteich 2017 (5)		Scorpion stinger	44.1
82	Bothriuridae	Bothriurus coriaceus	Chilean scorpion	Scan	Meijden & Kleinteich 2017 (5)		Scorpion stinger	49.5
83	Buthidae	Compsobuthus werneri	Scorpion	Scan	Meijden & Kleinteich 2017 (5)		Scorpion stinger	60.4
84	Chactidae	Neochactas delicatus	Scorpion	Scan	Meijden & Kleinteich 2017 (5)		Scorpion stinger	61.3
85	Buthidae	Buthacus sp.	Scorpion	Scan	Meijden & Kleinteich 2017 (5)		Scorpion stinger	61.6
86	Hormuridae	Paleocheloctonus pauliani	Scorpion	Scan	Meijden & Kleinteich 2017 (5)		Scorpion stinger	64.9
87	Vaejovidae	Paruroctonus sp.	Scorpion	Scan	Meijden & Kleinteich 2017 (5)		Scorpion stinger	66.2
88	Caraboctonidae	Caraboctonus keyserlingi	Scorpion	Scan	Meijden & Kleinteich 2017 (5)		Scorpion stinger	67.1
89	Buthidea	Buthus martensii Karsch	Chinese red scorpion	Image	Zhao et al 2016 (4)		Scorpion stinger	68.2869
90	Vaejovidae	Smeringurus mesaensis	Dune scorpion	Scan	Meijden & Kleinteich 2017 (5)		Scorpion stinger	69.8
91	Buthidae	Androctonus australis	Yellow fat-tailed scorpion	Scan	Meijden & Kleinteich 2017 (5)		Scorpion stinger	70.3
92	Vaejovidae	Hoffmannius spinigerus	Stripe-tailed scorpion	Scan	Meijden & Kleinteich 2017 (5)		Scorpion stinger	71.5
93	Buthidae	Androctonus gonneti	Scorpion	Scan	Meijden & Kleinteich 2017 (5)		Scorpion stinger	72.9
94	Chaerilidae	Chaerilus celebensis	Scorpion	Scan	Meijden & Kleinteich 2017 (5)		Scorpion stinger	73.2
95	Buthidae	Androctonus liouvillei	Moroccan fat-tailed scorpion	Scan	Meijden & Kleinteich 2017 (5)		Scorpion stinger	75.5
96	Hormuridae	Opisthacanthus asper	Scorpion	Scan	Meijden & Kleinteich 2017 (5)		Scorpion stinger	75.8
97	Vaejovidae	Paravaejovis sp.	Scorpion	Scan	Meijden & Kleinteich 2017 (5)		Scorpion stinger	76.2
98	Chactidae	Chactas sp.	Scorpion	Scan	Meijden & Kleinteich 2017 (5)		Scorpion stinger	77.2
99	Hormuridae	Opisthacanthus maculatus	Scorpion	Scan	Meijden & Kleinteich 2017 (5)		Scorpion stinger	77.4
100	Scorpionidae	Opistophthalmus boehmi	Boehm's burrowing scorpion	Scan	Meijden & Kleinteich 2017 (5)		Scorpion stinger	79.6
101	Hormuridae	Iomachus politus	Scorpion	Scan	Meijden & Kleinteich 2017 (5)		Scorpion stinger	80.1
102	Bothriuridae	Brachistosternus negrei	Scorpion	Scan	Meijden & Kleinteich 2017 (5)		Scorpion stinger	80.5
103	Buthidae	Leiurus quinquestriatus	Deathstalker	Scan	Meijden & Kleinteich 2017 (5)		Scorpion stinger	80.5
104	Buthidae	Mesobuthus martensi	Scorpion	Scan	Meijden & Kleinteich 2017 (5)		Scorpion stinger	81
105	Buthidae	Grosphus flavopiceus	Scorpion	Scan	Meijden & Kleinteich 2017 (5)		Scorpion stinger	85.3
106	Buthidae	Orthochirus cf. innesi	Scorpion	Scan	Meijden & Kleinteich 2017 (5)		Scorpion stinger	87
107	Euscorpiidae	Euscorpius flavicaudis	European yellow-tailed scorpion	Scan	Meijden & Kleinteich 2017 (5)		Scorpion stinger	88.7
108	Scorpionidae	Scorpio fuliginosus	Scorpion	Scan	Meijden & Kleinteich 2017 (5)		Scorpion stinger	89.4
109	Scorpionidae	Pandinus cavimanus	Red claw scorpion	Scan	Meijden & Kleinteich 2017 (5)		Scorpion stinger	106.3
110	Scorpionidae	Heterometrus petersii	Asian forest scorpion	Scan	Meijden & Kleinteich 2017 (5)		Scorpion stinger	115.8
111	Accipitridae	Buteo jamaicensis	Red-tail hawk	Museum	FMNH	FMNH342440	Raptor talon	102.311
112	Falconidae	Falco peregrinus	Peregrin falcon	Museum	FMNH	FMNH443349	Raptor talon	115.712
113	Strigidae	Bubo virginianus	Great horned owl	Museum	FMNH	FMNH440368	Raptor talon	126.033
114	Accipitridae	Haliaeetus leucocephalus	Bald eagle	Museum	FMNH	FMNH291266	Raptor talon	137.141
Abbreviations: INHS, Illinois Natural History Survey; FMNH, Field Museum of Natural History
References: see main text
